# Supplementary material for: Epigenetic Distribution of Recombinant Plant Chromosome Fragments in a Human–Arabidopsis Hybrid Cell Line
Source: Int J Mol Sci. 2021 May 21;22(11):5426. doi: 10.3390/ijms22115426 (PMC8196797; doi:10.3390/ijms22115426)
Supplement: Supplementary file 1 [file ijms-22-05426-s001.zip]

Archive with 1 entries (1 files):
- ijms-1185504-SI.pdf
